# Supplementary material for: Facile Synthesis of BiVO4@ZIF−8 Composite with Heterojunction Structure for Photocatalytic Wastewater Treatment
Source: Materials (Basel). 2021 Dec 3;14(23):7424. doi: 10.3390/ma14237424 (PMC8658979; doi:10.3390/ma14237424)
Supplement: Supplementary file 1 [file materials-14-07424-s001.zip]

Archive with 1 entries (1 files):
- materials-1457768-supplementary.pdf
